# Supplementary material for: Genetic diversity of group A rotaviruses associated with repeated outbreaks of diarrhea in a farrow-to-finish farm: identification of a porcine rotavirus strain bearing a novel VP7 genotype, G26
Source: Vet Res. 2011 Nov 9;42(1):112. doi: 10.1186/1297-9716-42-112 (PMC3245447; doi:10.1186/1297-9716-42-112)
Supplement: Additional file 1 — Table S1: Comparison of the VP7 genes of the 15 GAR strains identified in this study to those of reference and selected strains. Comparison of the VP7 genes of the 15 GAR strains identified in this study to those of reference strains and a selection of G3, G5 and G9 strains. [file 1297-9716-42-112-S1.XLS]

## Sheet: Table S1
Table S1. Comparison of the VP7 genes of the 15 GAR strains identified in this study to those of reference strains and a selection of G3, G5 and G9 strains
Straina)	GenBank accession number	Nucleotide identity (%) tob)
		TJ1-1	TJ1-2	TJ1-3	TJ1-7	TJ1-9	TJ1-8	TJ1-10	TJ1-11	TJ2-1	TJ4-3	TJ2-2	TJ3-2	TJ3-4	TJ4-5	TJ4-1
Hu/KU/G1	D16343	72.7	72.7	72.7	72.7	72.7	72.7	72.7	72.7	72.9	73	72.7	72.2	72.2	73	72.3
Hu/S2/G2	M11164	74.2	74.2	74.2	74.2	74.2	74.2	74.2	74.2	74.3	74.5	74.2	70.7	70.7	72.4	72
Hu/YO/G3-I	D86284	76.3	76.3	76.3	76.6	76.3	76.3	76.3	76.3	76.6	76.6	76.3	88	88	74.9	74.3
Hu/02/92/G3-I	D86264	74.7	74.7	74.7	75	74.7	74.7	74.7	74.7	75	75	74.7	87.3	87.3	73.9	73.9
Hu/CC425/G3-I	AJ311738	76.9	76.9	76.9	77.2	76.9	76.9	76.9	76.9	77.2	77.2	76.9	88.6	88.6	76.3	74.3
Po/CMP039/G3-I	AY707788	77.6	77.6	77.6	77.6	77.6	77.6	77.6	77.6	77.9	77.9	77.6	91.6	91.6	75.2	75.2
Po/CMP213/G3-I	DQ786576	78.1	78.1	78.1	78.1	78.1	78.1	78.1	78.1	78.4	78.4	78.1	91.2	91.2	75.2	75.8
Po/CMP48/08/G3-I	HQ268836	77.6	77.6	77.6	77.6	77.6	77.6	77.6	77.6	77.9	77.9	77.6	91.5	91.5	75.2	75.8
Po/CMP096/G3-I	DQ256502	76.3	76.3	76.3	76.6	76.3	76.3	76.3	76.3	76.6	76.6	76.3	89.6	89.6	74.7	76.5
Po/P50/G3-I	EU348715	77.2	77.2	77.2	77.2	77.2	77.2	77.2	77.2	77.5	77.5	77.2	90.6	90.6	75.6	76
Hu/128/07-34/G3-I	EU734176	77.9	77.9	77.9	77.9	77.9	77.9	77.9	77.9	78.2	78.2	77.9	90.9	90.9	75.9	77.1
Bo/CP-1/G3-I	AF448852	76.9	76.9	76.9	76.9	76.9	76.9	76.9	76.9	77.2	76.9	76.9	90.3	90.3	74.2	75.2
Hu/SI-MB6/G3-I	EU383000	76.6	76.6	76.6	76.6	76.6	76.6	76.6	76.6	76.9	76.9	76.6	89.8	89.8	74.6	75.5
Po/L35057/G3-I	L35057	76	76	76	76.3	76	76	76	76	76.2	76.2	76	87.6	87.6	76.2	75.2
Si/RRV/G3-II	EU636932	79.8	79.8	79.8	79.8	79.8	79.8	79.8	79.8	80.1	80.1	79.8	82.1	82.1	76.5	78.2
Ca/RV52/96/G3-II	AF271090	78.6	78.6	78.6	78.9	78.6	78.6	78.6	78.6	78.9	78.9	78.6	82.4	82.4	77.2	76.3
Hu/CMH222/G3-II	AY707792	78.9	78.9	78.9	79.2	78.9	78.9	78.9	78.9	79.2	78.9	78.9	83.1	83.1	77.2	77.8
Si/SA11/G3	V01546	76	76	76	76.3	76	76	76	76	76.3	76.3	76	79.1	79.1	75	76.3
Eq/4698G5/G3	AY50922	77.1	77.1	77.1	77.1	77.1	77.1	77.1	77.1	77.3	77.3	77.1	82.3	82.3	76.5	78.2
Ca/RV198/95/G3-III	AF271089	76.8	76.8	76.8	76.9	76.8	76.8	76.8	76.8	77.1	76.8	76.8	81.1	81.1	75.6	76
Hu/HCR3/G3-III	L21666	76.6	76.6	76.6	76.8	76.6	76.6	76.6	76.6	76.9	76.6	76.6	81.7	81.7	75.9	75.9
La/160/01/G3-IV	AF528202	75.8	75.8	75.8	75.8	75.8	75.8	75.8	75.8	76	75.8	75.8	80.5	80.5	74.2	74.7
Hu/B4106/G3-IV	AY740736	76	76	76	75.8	76	76	76	76	76.3	76.3	76	80.8	80.8	75	75.6
Po/Gottfried/G4	X06759	74.2	74.2	74.2	74.2	74.2	74.2	74.2	74.2	74.2	74.3	74.2	74.7	74.7	72.6	70.6
Po/CMP178/G5-I	DQ515961	75.6	75.6	75.6	75.9	75.6	75.6	75.6	75.6	75.9	75.9	75.6	76.6	76.6	85.7	74.7
Po/CMP204/G5-I	DQ683523	75.5	75.5	75.5	75.8	75.5	75.5	75.5	75.5	75.8	75.8	75.5	76.5	76.5	85.4	74.9
Hu/IAL-28/G5-I	L79916	76.2	76.2	76.2	76.5	76.2	76.2	76.2	76.2	76.5	76.5	76.2	77.1	77.1	86.4	75.6
Hu/rj10998/05/G5-I	GQ377748	75.5	75.5	75.5	75.8	75.5	75.5	75.5	75.5	75.8	75.8	75.5	76.5	76.5	85.7	74
Hu/sp46855/92/G5-I	GQ377738	76.2	76.2	76.2	76.5	76.2	76.2	76.2	76.2	76.5	76.5	76.2	76.8	76.8	86.9	74.9
Po/OSU/G5-II	X04613	75.3	75.3	75.3	75.6	75.3	75.3	75.3	75.3	75.2	75.6	75.3	76.5	76.5	87.4	75
Po/JL94/G5-II	AY538665	75.5	75.5	75.5	75.8	75.5	75.5	75.5	75.5	75.3	75.8	75.5	76.6	76.6	87.6	75.2
Po/A34/G5-II	L35059	75.3	75.3	75.3	75.6	75.3	75.3	75.3	75.3	75.2	75.6	75.3	75.8	75.8	86.3	75.5
Po/A46/G5-II	L35054	76.2	76.2	76.2	76.5	76.2	76.2	76.2	76.2	76	76.5	76.2	75.8	75.8	86	74.2
Po/71-1/G5-II	FJ807830	75.6	75.6	75.6	75.9	75.6	75.6	75.6	75.6	75.5	75.9	75.6	76.5	76.5	87.3	75.2
Po/07-117-2/G5-II	FJ807809	74.7	74.7	74.7	75	74.7	74.7	74.7	74.7	74.6	75	74.7	75.6	75.6	86.9	74.3
Po/344/04-1/G5-II	DQ813658	75.2	75.2	75.2	75.5	75.2	75.2	75.2	75.2	75	75.5	75.2	76.8	76.8	86.4	73
Po/134/04-15/G5-II	DQ062572	75.3	75.3	75.3	75.6	75.3	75.3	75.3	75.3	75.5	75.3	75.3	76.5	76.5	85.3	75.3
Bo/KJ75/G5-II	DQ494394	75.2	75.2	75.2	75.2	75.2	75.2	75.2	75.2	75	75.5	75.2	75.8	75.8	86.6	74.7
Bo/K291/G5-II	EU541409	75.6	75.6	75.6	75.9	75.6	75.6	75.6	75.6	75.5	75.9	75.6	76.5	76.5	87.4	75.2
Eq/H-1/G5-II	AF242393	76	76	76	76.3	76	76	76	76	75.9	76.3	76	76.6	76.6	87.3	75
Po/2F/05/Ire/G5-III	FJ617256	76.6	76.6	76.6	76.9	76.6	76.6	76.6	76.6	76.5	76.9	76.6	76.5	76.5	89.5	74.2
Po/10/07/Ire/G5-III	FJ617257	76.3	76.3	76.3	76.6	76.3	76.3	76.3	76.3	76.3	76.6	76.3	77.3	77.3	87.4	75.6
Po/CC117/G5-III	L35056	76.5	76.5	76.5	76.8	76.5	76.5	76.5	76.5	76.8	76.8	76.5	76.9	76.9	88.6	74.6
Po/C134/G5-III	L35058	76.8	76.8	76.8	77.1	76.8	76.8	76.8	76.8	77.1	77.1	76.8	77.1	77.1	88.2	74.2
Hu/LL4260/G5-III	EF159576	76.2	76.2	76.2	76.5	76.2	76.2	76.2	76.2	76.5	76.5	76.2	76.2	76.2	88	74.9
Hu/LL3354/G5-III	EF159575	76	76	76	76.3	76	76	76	76	76.3	76.3	76	76.9	76.9	87.6	75.6
Hu/03LL36755/G5-III	EF077484	76.3	76.3	76.3	76.6	76.3	76.3	76.3	76.3	76.6	76.6	76.3	75.8	75.8	87.6	75.3
Hu/MRC3105/G5-III	AY327107	77.1	77.1	77.1	77.3	77.1	77.1	77.1	77.1	77.1	77.3	77.1	75.9	75.9	90.3	74.6
Hu/6784/G5-III	EF218667	77.1	77.1	77.1	77.3	77.1	77.1	77.1	77.1	77.1	77.3	77.1	75.9	75.9	90.3	74.6
Hu/KH210/G5-III	AB257126	74.3	74.3	74.3	74.6	74.3	74.3	74.3	74.3	74.5	74.6	74.3	76.5	76.5	86.3	73.7
Bo/UK/G6	X00896	73.3	73.3	73.3	73.3	73.3	73.3	73.3	73.3	73.4	73.6	73.3	74.7	74.7	73.4	72.2
Ch/Ch-2/G7	X56784	62.8	62.8	62.8	62.8	62.8	62.8	62.8	62.8	62.7	63	62.8	63	63	65.1	65
Bo/A5/G8	D01054	75.9	75.9	75.9	76.2	75.9	75.9	75.9	75.9	76.2	76.2	75.9	74	74	73.2	73
Hu/A32/G9_I	AB045372	88.3	88.3	88.3	88.3	88.3	88.3	88.3	88.3	88.2	88.6	88.3	78.4	78.4	77.6	73.7
Hu/116E/G9_II	L14072	87.9	87.9	87.9	87.9	87.9	87.9	87.9	87.9	87.7	87.9	87.9	77.6	77.6	76	75
Hu/Mc345/G9-IIIa	D38055	90	90	90	90	90	90	90	90	89.9	90	90	77.2	77.2	74.7	74.2
Hu/608VN/G9-IIIb	AB091777	91.2	91.2	91.2	91.2	91.2	91.2	91.2	91.2	91.1	91.2	91.2	78.8	78.8	76.6	74.9
Hu/CIT-254RV/G9-IIIc	AF281044	87.2	87.2	87.2	87.2	87.2	87.2	87.2	87.2	87.3	87.2	87.2	77.2	77.2	74.2	73.9
Hu/00-SG2509VP7/G9-IIId	AB091748	91.6	91.6	91.6	91.6	91.6	91.6	91.6	91.6	91.8	91.6	91.6	79.1	79.1	76.2	76
Hu/97SZ37/G9-IV	AF260959	89.6	89.6	89.6	89.6	89.6	89.6	89.6	89.6	89.5	89.6	89.6	77.1	77.1	77.3	77.3
Hu/OM46/G9-V	AJ491181	89.5	89.5	89.5	89.5	89.5	89.5	89.5	89.5	89.3	89.5	89.5	77.1	77.1	76.3	76
Po/Hokkaido-14/G9-VIa	AB176677	91.6	91.6	91.6	91.3	91.6	91.6	91.6	91.6	91.5	91.9	91.6	78.1	78.1	75.5	76.5
Po/JP13-3/G9-VIb	AB176683	92.2	92.2	92.2	91.9	92.2	92.2	92.2	92.2	92.1	92.2	92.2	77.5	77.5	76.9	76.5
Po/JP35-7/G9-VIb	AB176683	91.9	91.9	91.9	91.6	91.9	91.9	91.9	91.9	91.8	91.9	91.9	77.8	77.8	76.8	76.3
Po/JP16-3/G9-VIc	AB176680	90.6	90.6	90.6	90.6	90.6	90.6	90.6	90.6	90.8	90.9	90.6	78.2	78.2	75.2	74.7
Po/JP32-4/G9-VId	AB176682	92.1	92.1	92.1	92.1	92.1	92.1	92.1	92.1	91.9	92.1	92.1	78.4	78.4	77.1	75.9
Hu/K-1/G9-VIe	AB045374	93.8	93.8	93.8	93.8	93.8	93.8	93.8	93.8	93.7	93.8	93.8	78.1	78.1	77.1	75.9
Hu/t203/G9-VIf	AY003871	93.8	93.8	93.8	93.5	93.8	93.8	93.8	93.8	93.7	93.8	93.8	79.4	79.4	76.9	76.2
Po/JP3-6/G9-VIg	AB176678	93.2	93.2	93.2	92.9	93.2	93.2	93.2	93.2	93.1	93.2	93.2	77.5	77.5	77.3	75.8
Po/JP29-6/G9-VIg	AB176681	93.1	93.1	93.1	92.8	93.1	93.1	93.1	93.1	92.9	93.1	93.1	77.6	77.6	77.5	75.6
Bo/KK3/G10	D01056	74	74	74	74.3	74	74	74	74	74.2	74	74	73.9	73.9	72.6	73
Po/YM/G11	M23194	77.1	77.1	77.1	77.3	77.1	77.1	77.1	77.1	77.3	77.1	77.1	76.3	76.3	81.5	73.6
Hu/L26/G12	M58290	72.4	72.4	72.4	72.4	72.4	72.4	72.4	72.4	72.3	72.7	72.4	74.6	74.6	73.9	71.3
Eq/L338/G13	D13549	75.8	75.8	75.8	75.8	75.8	75.8	75.8	75.8	75.8	75.8	75.8	76.3	76.3	74.7	75.2
Eq/CH13/G14	D25229	76.9	76.9	76.9	76.9	76.9	76.9	76.9	76.9	77.2	77.2	76.9	80.5	80.5	75.9	77.6
Bo/Hg18/G15	AF237666	72.2	72.2	72.2	72.4	72.2	72.2	72.2	72.2	72.3	72.2	72.2	69.7	69.7	73.2	72.7
Mu/EW/G16	U08430	72.9	72.9	72.9	73.2	72.9	72.9	72.9	72.9	73.2	73.2	72.9	75.3	75.3	72.9	72.6
Tu/Ty-1/G17	S58166	64.3	64.3	64.3	64.5	64.3	64.3	64.3	64.3	64.3	64.5	64.3	66.3	66.3	65.1	64.5
Pi/PO-13/G18	D82979	65.1	65.1	65.1	65.1	65.1	65.1	65.1	65.1	65.3	65.4	65.1	64.1	64.1	64.7	64
Ch/02V0002G3/G19	FJ169861	63.1	63.1	63.1	63	63.1	63.1	63.1	63.1	63.1	63.4	63.1	63.7	63.7	64	60.8
Hu/Ecu534/G20	EU805775	71.6	71.6	71.6	71.9	71.6	71.6	71.6	71.6	71.7	71.9	71.6	76	76	73.9	73
Bo/AzuK-1/G21	AF454421	70.6	70.6	70.6	70.9	70.6	70.6	70.6	70.6	70.7	70.4	70.6	70.7	70.7	71	71.9
Tu/Tu-03V0002E10/G22	EU486973	64.1	64.1	64.1	64.4	64.1	64.1	64.1	64.1	64.1	64.4	64.1	62.7	62.7	64.4	60.6
Ph/Phea17655/Hun/08/G23	FN393056	65.3	65.3	65.3	65.6	65.3	65.3	65.3	65.3	65.1	65.4	65.3	63.7	63.7	62.2	64
Bo/Dai-10/G24	AB513837	69.4	69.4	69.4	69.4	69.4	69.4	69.4	69.4	69.4	69.7	69.4	68.9	68.9	69.8	68.2
Bat/KE4852/07/G25	GU983676	73.9	73.9	73.9	74	73.9	73.9	73.9	73.9	74.2	73.9	73.9	74.2	74.2	70.7	71.3
TJ1-1	This study	***	100	100	99.7	100	100	100	100	99.6	99.7	100	77.5	77.5	76.3	75
TJ1-2	This study	100	***	100	99.7	100	100	100	100	99.6	99.7	100	77.5	77.5	76.3	75
TJ1-3	This study	100	100	***	99.7	100	100	100	100	99.6	99.7	100	77.5	77.5	76.3	75
TJ1-7	This study	99.7	99.7	99.7	***	99.7	99.7	99.7	99.7	99.3	99.4	99.7	77.8	77.8	76.6	75
TJ1-9	This study	100	100	100	99.7	***	100	100	100	99.6	99.7	100	77.5	77.5	76.3	75
TJ1-8	This study	100	100	100	99.7	100	***	100	100	99.6	99.7	100	77.5	77.5	76.3	75
TJ1-10	This study	100	100	100	99.7	100	100	***	100	99.6	99.7	100	77.5	77.5	76.3	75
TJ1-11	This study	100	100	100	99.7	100	100	100	***	99.6	99.7	100	77.5	77.5	76.3	75
TJ2-1	This study	99.6	99.6	99.6	99.3	99.6	99.6	99.6	99.6	***	99.6	99.6	77.8	77.8	76.3	75.3
TJ4-3	This study	99.7	99.7	99.7	99.4	99.7	99.7	99.7	99.7	99.6	***	99.7	77.8	77.8	76.6	75.3
TJ2-2	This study	100	100	100	99.7	100	100	100	100	99.6	99.7	***	77.5	77.5	76.3	75
TJ3-2	This study	77.5	77.5	77.5	77.8	77.5	77.5	77.5	77.5	77.8	77.8	77.5	***	100	76	75.3
TJ3-4	This study	77.5	77.5	77.5	77.8	77.5	77.5	77.5	77.5	77.8	77.8	77.5	100	***	76	75.3
TJ4-5	This study	76.3	76.3	76.3	76.6	76.3	76.3	76.3	76.3	76.3	76.6	76.3	76	76	***	74.7
TJ4-1	This study	75	75	75	75	75	75	75	75	75.3	75.3	75	75.3	75.3	74.7	***
a) The strains are shown with host species/strain name/G genotype and lineage. Abbreviations for host species are shown in the legend of Figure 2. b) Columns with more than 80% identity are shaded. The highest identity to the reference strain is underlined.
