# Supplementary material for: Genetic diversity of group A rotaviruses associated with repeated outbreaks of diarrhea in a farrow-to-finish farm: identification of a porcine rotavirus strain bearing a novel VP7 genotype, G26
Source: Vet Res. 2011 Nov 9;42(1):112. doi: 10.1186/1297-9716-42-112 (PMC3245447; doi:10.1186/1297-9716-42-112)
Supplement: Additional file 2 — Table S2: Comparison of the VP8* fragment of VP4 genes of the 13 GAR strains identified in this study to those of reference and selected strains. Comparison of the VP8* fragment of VP4 genes of the 13 GAR strains identified in this study to those of reference strains and a selection of P[7], P[23], and P[13]/[22] strains. [file 1297-9716-42-112-S2.XLS]

## Sheet: Table S2 
Table S2. Comparison of the VP8* fragment of VP4 genes of the 13 GAR strains identified in this study to those of reference strains and a selections of P[7], P[23], and P[13]/[22] strains
Straina)	GenBank accession number	Nucleotide identity (%) tob)
		TJ1-1	TJ1-2	TJ1-7	TJ1-8	TJ1-10	TJ1-11	TJ2-2	TJ4-3	TJ3-2	TJ3-4	TJ4-1	TJ2-1	TJ4-5
Bo/NCDV/P[1]	AB119636	72.3	72.3	72.3	72.3	72.3	72.3	72.3	72.3	72.2	72.2	72.1	66.7	66.7
Si/SA11/P[2]	M23188	72.3	72.3	72.3	72.3	72.3	72.3	72.3	72.3	72.8	72.8	72.9	66.7	66.7
Si/RRV/P[3]	M18736	72.8	72.8	72.8	72.8	72.8	72.8	72.8	72.7	73.7	73.7	73.7	65.5	66.8
Hu/L26/P[4]	M58292	65.4	65.4	65.4	65.4	65.4	65.4	65.4	65.4	63.7	63.7	63.7	61.5	61.7
Bo/UK/P[5]	M22306	67.1	67.1	67.1	67.1	67.1	67.1	67.1	66.9	61.4	61.4	61.3	61.8	63.4
Po/Gottfried/P[6]	M33516	65.4	65.4	65.4	65.4	65.4	65.4	65.4	65.5	63.6	63.6	63.4	62.4	61
Po/OSU/P[7]	X13190	71.8	71.8	71.8	71.8	71.8	71.8	71.8	71.8	94.5	94.5	94.2	67.6	68.2
Po/SW20/21/P[7]	AF427125	69.1	69.1	69.1	69.1	69.1	69.1	69.1	69.1	90.5	90.5	90.4	64.2	65.2
Bo/PP-1/P[7]	AF427520	69.2	69.2	69.2	69.2	69.2	69.2	69.2	69.2	86.5	86.5	86.4	63	62.3
Po/JL94/P[7]	AY523636	69	69	69	69	69	69	69	69	90.3	90.3	90.1	64.3	65.4
Bo/KJ338-1/P[7]	FJ205973	69	69	69	69	69	69	69	69	90.6	90.6	90.5	64.5	65.2
Hu/Wa/P[8]	L34161	64.2	64.2	64.2	64.2	64.2	64.2	64.2	64.4	62.7	62.7	62.7	62.8	62.8
Hu/AU-1/P[9]	D10970	61.1	61.1	61.1	61.1	61.1	61.1	61.1	61	61.3	61.3	61	56.1	57
Hu/69M/P[10]	M60600	72.3	72.3	72.3	72.3	72.3	72.3	72.3	72.3	70.3	70.3	70.1	64	64.2
Bo/B223/P[11]	D13394	50	50	50	50	50	50	50	50.1	53.1	53.1	53.3	50	49.2
Eq/H-2/P[12]	L04638	71.3	71.3	71.3	71.3	71.3	71.3	71.3	71	70.3	70.3	70.1	64.2	64.7
Po/MDR-13/P[13]	L07886	67.2	67.2	67.2	67.2	67.2	67.2	67.2	67.3	68.3	68.3	68.2	76.8	81.4
Po/CE-M-06-0007/P[13]	GU183238	65.4	65.4	65.4	65.4	65.4	65.4	65.4	65.4	65.4	65.4	65.3	70.4	69.8
Po/48/06/Ire/P[13]	HM149307	65.9	65.9	65.9	65.9	65.9	65.9	65.9	65.8	68.3	68.3	68.2	76.9	78.6
Po/1/07/Ire/P[13]	HM149306	66.7	66.7	66.7	66.7	66.7	66.7	66.7	66.5	68.5	68.5	68.3	76.5	78.3
Po/GUB72/P[x]	AB573650	66.5	66.5	66.5	66.5	66.5	66.5	66.5	66.4	68.1	68.1	68	84.2	81.7
Po/HP140/P[13]	DQ003291	65.4	65.4	65.4	65.4	65.4	65.4	65.4	65.2	68.1	68.1	68	83.3	81.4
Po/CMP178/P[x]	DQ536362	65.8	65.8	65.8	65.8	65.8	65.8	65.8	65.6	68.5	68.5	68.3	83.5	79.9
Po/FGP28/P[x]	AB573874	65.5	65.5	65.5	65.5	65.5	65.5	65.5	65.4	67.6	67.6	67.4	84.6	81.9
Po/FGP36/P[x]	AB573878	67.1	67.1	67.1	67.1	67.1	67.1	67.1	66.9	67.6	67.6	67.4	83.8	80.8
La/160/01/P[22]	AF526374	66.4	66.4	66.4	66.4	66.4	66.4	66.4	66.3	67.3	67.3	67.2	77.3	81.2
La/308/01/P[22]	AF526373	66.4	66.4	66.4	66.4	66.4	66.4	66.4	66.3	66.1	66.1	66	77.6	79.5
Po/ICB2191/P[x]	AY124575	66.8	66.8	66.8	66.8	66.8	66.8	66.8	66.7	69.1	69.1	69	77.6	84.6
Po/A46/P[x]	AY050274	65.2	65.2	65.2	65.2	65.2	65.2	65.2	65.1	68.2	68.2	68.1	79.4	82.3
Po/2B/05/Ire/P[13]/[22]	HM149308	65.4	65.4	65.4	65.4	65.4	65.4	65.4	65.2	66.7	66.7	66.5	80.1	89
Po/JP35-7/P[13]/[22]	AB176690	67.3	67.3	67.3	67.3	67.3	67.3	67.3	67.4	70	70	69.9	79.7	89
Po/JP13-3/P[13]/[22]	AB176686	67.4	67.4	67.4	67.4	67.4	67.4	67.4	67.6	69.9	69.9	69.8	79.7	89
Bo/Sun9/P[14]	AB158430	61.4	61.4	61.4	61.4	61.4	61.4	61.4	61.5	62.2	62.2	62	61.4	59.2
Ov/Lp14/P[15]	L11599	70.6	70.6	70.6	70.6	70.6	70.6	70.6	70.6	70.9	70.9	70.9	63.7	64.7
Mu/EDIM/P[16]	AF039219	65	65	65	65	65	65	65	64.9	62.1	62.1	62.3	61.1	61.5
Pi/PO-13/P[17]	AB009632	50.2	50.2	50.2	50.2	50.2	50.2	50.2	50.3	52.8	52.8	52.6	50.3	51.6
Eq/L338/P[18]	D13399	71	71	71	71	71	71	71	71.2	71	71	70.9	66.3	65
Hu/Mc345/P[19]	D38054	67.8	67.8	67.8	67.8	67.8	67.8	67.8	67.8	65.5	65.5	65.5	63.2	60.7
Mu/EHP/P[20]	U08424	68.2	68.2	68.2	68.2	68.2	68.2	68.2	68.2	66.7	66.7	66.8	63.3	61.4
Bo/Hg18/P[21]	AF237665	67.9	67.9	67.9	67.9	67.9	67.9	67.9	68.1	69.7	69.7	69.7	65.4	64.5
Po/34461-4 /P[23]	AY768809	88.1	88.1	88.1	88.1	88.1	88.1	88.1	87.8	71.9	71.9	71.9	65.9	67.2
Po/GUB71/P[23]	AB573648	91	91	91	91	91	91	91	91	71.8	71.8	71.5	65.6	66.4
Po/JP16-3/P[23]	AB176687	89.5	89.5	89.5	89.5	89.5	89.5	89.5	89.7	71.9	71.9	71.9	67.1	68.3
Po/JP32-4/P[23]	AB176689	89.4	89.4	89.4	89.4	89.4	89.4	89.4	89.4	71.4	71.4	71.2	67.2	67.8
Po/Hokkaido-14/P[23]	AB176684	85.9	85.9	85.9	85.9	85.9	85.9	85.9	85.6	71.9	71.9	71.7	66.9	67.4
Po/06-52-1/P[23]	FJ870286	89.1	89.1	89.1	89.1	89.1	89.1	89.1	89.4	71.2	71.2	71.2	66.4	67.2
Po/GUB46/P[23]	AB573646	88.5	88.5	88.5	88.5	88.5	88.5	88.5	88.5	71.7	71.7	71.7	66.4	67.8
Po/A34/P[23]	AY174094	79.9	79.9	79.9	79.9	79.9	79.9	79.9	79.6	63.8	63.8	63.7	59.4	59
Si/TUCH/P[24]	AY596189	73.2	73.2	73.2	73.2	73.2	73.2	73.2	72.9	72.3	72.3	72.2	65.6	66.1
Hu/Dhaka6/P[25]	GU199520	62.2	62.2	62.2	62.2	62.2	62.2	62.2	62.2	61.8	61.8	61.5	58	58.9
Po/134/04-15/P[26]	DQ061053	70.5	70.5	70.5	70.5	70.5	70.5	70.5	70.4	70.3	70.3	70.1	72	73.4
Po/CMP034/P[27]	DQ534016	65.6	65.6	65.6	65.6	65.6	65.6	65.6	65.6	64.6	64.6	64.5	61.7	62.9
Hu/Ecu534/P[28]	EU805773	65.6	65.6	65.6	65.6	65.6	65.6	65.6	65.5	67.7	67.7	67.8	61.4	63.8
Bo/AzuK-1/P[29]	AB454420	52.6	52.6	52.6	52.6	52.6	52.6	52.6	52.7	53.5	53.5	53.5	48.9	51.6
Chicken/Ch-02V0002G3/P[30]	FJ169856	58.4	58.4	58.4	58.4	58.4	58.4	58.4	58.4	55.7	55.7	55.6	52.9	53.4
Chicken/Ch-06V0661/P[31]	EU486962	59.3	59.3	59.3	59.3	59.3	59.3	59.3	59.5	58.4	58.4	58.4	56.2	56.1
Po/61/07/Ire/P[32]	FJ492835	67.6	67.6	67.6	67.6	67.6	67.6	67.6	67.7	71	71	70.7	69.8	69.9
TJ1-1	This study	***	100	100	100	100	100	100	99.7	71.8	71.8	71.8	65.6	66.7
TJ1-2	This study	100	***	100	100	100	100	100	99.7	71.8	71.8	71.8	65.6	66.7
TJ1-7	This study	100	100	***	100	100	100	100	99.7	71.8	71.8	71.8	65.6	66.7
TJ1-8	This study	100	100	100	***	100	100	100	99.7	71.8	71.8	71.8	65.6	66.7
TJ1-10	This study	100	100	100	100	***	100	100	99.7	71.8	71.8	71.8	65.6	66.7
TJ1-11	This study	100	100	100	100	100	***	100	99.7	71.8	71.8	71.8	65.6	66.7
TJ2-2	This study	100	100	100	100	100	100	***	99.7	71.8	71.8	71.8	65.6	66.7
TJ4-3	This study	99.7	99.7	99.7	99.7	99.7	99.7	99.7	***	71.8	71.8	71.8	65.8	66.5
TJ3-2	This study	71.8	71.8	71.8	71.8	71.8	71.8	71.8	71.8	***	100	99.7	68	68
TJ3-4	This study	71.8	71.8	71.8	71.8	71.8	71.8	71.8	71.8	100	***	99.7	68	68
TJ4-1	This study	71.8	71.8	71.8	71.8	71.8	71.8	71.8	71.8	99.7	99.7	***	67.8	67.8
TJ2-1	This study	65.6	65.6	65.6	65.6	65.6	65.6	65.6	65.8	68	68	67.8	***	80.3
TJ4-5	This study	66.7	66.7	66.7	66.7	66.7	66.7	66.7	66.5	68	68	67.8	80.3	***
a) The strains are shown with host species/strain name/P genotype. Abbreviations for host species are shown in the legend of Figure 3. b) Columns with more than 80% identity are shaded. The highest identity to the reference strain is underlined.
